# Supplementary material for: Cellulose Paper Modified by a Zinc Oxide Nanosheet Using a ZnCl2-Urea Eutectic Solvent for Novel Applications
Source: Nanomaterials (Basel). 2021 Apr 25;11(5):1111. doi: 10.3390/nano11051111 (PMC8146088; doi:10.3390/nano11051111)
Supplement: Supplementary file 1 [file nanomaterials-11-01111-s001.zip]

Archive with 1 entries (1 files):
- nanomaterials-1193406-supplementary.pdf
